# Supplementary material for: Prediction of tumor-reactive T cell receptors from scRNA-seq data for personalized T cell therapy
Source: Nat Biotechnol. 2024 Mar 7;43(1):134–42. doi: 10.1038/s41587-024-02161-y (PMC11738991; doi:10.1038/s41587-024-02161-y)
Supplement: Supplementary file 3 — Source data for Fig. 1d. [file 41587_2024_2161_MOESM3_ESM.xlsx]

## Sheet: in
TCR_rank	pct_mTCRb	pct_CD107a	Reactivity	cdr3b	TRBV	TRBJ	cdr3a	TRBV	TRBJ	TRAV	TRAJ
1	97.1	33.46	Reactive	CASRQAGFSNQPQHF	TRBV27	TRBJ1-5	CVVNVGTDKLIF	TRBV27	TRBJ1-5	TRAV12-1	TRAV12-1
2	96.8	22.27	Reactive	CASSMAGTGGELFF	TRBV19	TRBJ2-2	CAGESGNTPLVF	TRBV19	TRBJ2-2	TRAV27	TRAV27
3	83.9	21.83	Reactive	CASTLGDSGELFF	TRBV9	TRBJ2-2	CAVSDKGGGADGLTF	TRBV9	TRBJ2-2	TRAV8-6	TRAV8-6
4	78.4	15.25	Reactive	CASSLGGASYEQYF	TRBV27	TRBJ2-7	CAVSNAGNNRKLIW	TRBV27	TRBJ2-7	TRAV21	TRAV21
5	75.8	14.9	Reactive	CASSLGGASYEQYF	TRBV27	TRBJ2-7	CAVVNAGNNRKLIW	TRBV27	TRBJ2-7	TRAV21	TRAV21
6	73.3	12.64	Reactive	CASSPSGWNTGELFF	TRBV7-8	TRBJ2-2	CAAQNSGGSNYKLTF	TRBV7-8	TRBJ2-2	TRAV13-1	TRAV13-1
7	92.5	12.58	Reactive	CASSVADNNTEAFF	TRBV9	TRBJ1-1	CAGTFRDDKIIF	TRBV9	TRBJ1-1	TRAV27	TRAV27
8	94.2	12.06	Reactive	CATREGTTGELFF	TRBV10-3	TRBJ2-2	CAMREVTIQGAQKLVF	TRBV10-3	TRBJ2-2	TRAV14/DV4	TRAV14/DV4
9	89.3	11.88	Reactive	CASGPRGGSETQYF	TRBV12-5	TRBJ2-5	CAMSGAAGNKLTF	TRBV12-5	TRBJ2-5	TRAV12-3	TRAV12-3
10	89.1	11.87	Reactive	CASSQFGLDGTDTQYF	TRBV28	TRBJ2-3	CAPGPGSARQLTF	TRBV28	TRBJ2-3	TRAV9-2	TRAV9-2
11	65.4	10.87	Reactive	CASSRVSSYNEQFF	TRBV4-3	TRBJ2-1	CAYRSANNNARLMF	TRBV4-3	TRBJ2-1	TRAV38-2/DV8	TRAV38-2/DV8
12	16.9	10.47	Reactive	CASSPGLATEAFF	TRBV7-3	TRBJ1-1	CAGAWDNNNDMRF	TRBV7-3	TRBJ1-1	TRAV27	TRAV27
13	88.2	10.2	Reactive	CASIGQENIQYF	TRBV27	TRBJ2-4	CAVNAYETGANNLFF	TRBV27	TRBJ2-4	TRAV8-1	TRAV8-1
14	93.4	10.12	Reactive	CASSQDSGGNWGYTF	TRBV4-3	TRBJ1-2	CRNDKIIF	TRBV4-3	TRBJ1-2	TRAV17	TRAV17
15	58	9.93	Reactive	CSARDDGLGTEAFF	TRBV20-1	TRBJ1-1	CAVNSYNTDKLIF	TRBV20-1	TRBJ1-1	TRAV8-1	TRAV8-1
16	25.7	8.99	Reactive	CASSAVLSYNEQFF	TRBV7-9	TRBJ2-1	CATDATDSNARLMF	TRBV7-9	TRBJ2-1	TRAV17	TRAV17
17	20.7	8.7	Reactive	CASSQVSSYNEQFF	TRBV4-3	TRBJ2-1	CALRKGNNNARLMF	TRBV4-3	TRBJ2-1	TRAV19	TRAV19
18	92.8	6.79	Reactive	CATQGQEAFF	TRBV10-3	TRBJ1-1	CAVGAGSGGYQKVTF	TRBV10-3	TRBJ1-1	TRAV8-3	TRAV8-3
19	60.8	6.48	Reactive	CASSLGGASYEQYF	TRBV27	TRBJ2-7	CAVSKAGNNRKLIW	TRBV27	TRBJ2-7	TRAV21	TRAV21
20	57.9	5.66	Reactive	CASSLGDSNVAFF	TRBV9	TRBJ1-1	CAMRGPLNAGGTSYGKLTF	TRBV9	TRBJ1-1	TRAV14/DV4	TRAV14/DV4
21	71.7	5.12	Reactive	CASSFLAGASANEQFF	TRBV7-3	TRBJ2-1	CAVGAKSSASKIIF	TRBV7-3	TRBJ2-1	TRAV8-3	TRAV8-3
22	84.3	4.51	Reactive	CASSPEGHGTQYF	TRBV7-9	TRBJ2-3	CAVYTNAGKSTF	TRBV7-9	TRBJ2-3	TRAV1-2	TRAV1-2
23	69.5	4.05	Reactive	CGRTGGTEAFF	TRBV19	TRBJ1-1	CAPYNQGGKLIF	TRBV19	TRBJ1-1	TRAV1-2	TRAV1-2
24	41.2	3.99	Reactive	CASSFPGQLSNQPQHF	TRBV6-2	TRBJ1-5	CVVILTSGTYKYIF	TRBV6-2	TRBJ1-5	TRAV12-1	TRAV12-1
25	94	3.95	Reactive	CASSNGGGTNEKLFF	TRBV28	TRBJ1-4	CAEIDTGRRALTF	TRBV28	TRBJ1-4	TRAV5	TRAV5
26	28.7	3.79	Reactive	CATRDRGTPEAFF	TRBV24-1	TRBJ1-1	CAVGVGGSYIPTF	TRBV24-1	TRBJ1-1	TRAV8-3	TRAV8-3
27	30.9	3.38	Reactive	CSVRGASNEQFF	TRBV20-1	TRBJ2-1	CAMSLAAGTALIF	TRBV20-1	TRBJ2-1	TRAV12-3	TRAV12-3
28	78.8	3.35	Reactive	CASSVGGRPNNEQFF	TRBV9	TRBJ2-1	CAYRTDGTSGTYKYIF	TRBV9	TRBJ2-1	TRAV38-2/DV8	TRAV38-2/DV8
29	75.1	3.15	Reactive	CASSAVGQGILGAFF	TRBV7-9	TRBJ1-1	CAVYNQGGKLIF	TRBV7-9	TRBJ1-1	TRAV1-2	TRAV1-2
30	74.8	3.14	Reactive	CASSLVSSGNEQFF	TRBV7-9	TRBJ2-1	CGGFKTIF	TRBV7-9	TRBJ2-1	TRAV13-1	TRAV13-1
31	58.9	3.04	Reactive	CASSLQDLNTEAFF	TRBV7-9	TRBJ1-1	CVIYNQGGKLIF	TRBV7-9	TRBJ1-1	TRAV1-2	TRAV1-2
32	7.35	3.04	Reactive	CSARGQVFYEQYF	TRBV20-1	TRBJ2-7	CVISGSARQLTF	TRBV20-1	TRBJ2-7	TRAV30	TRAV30
33	8.81	3	Reactive	CASSLVGQGDEQYF	TRBV7-9	TRBJ2-7	CAPYNQGGKLIF	TRBV7-9	TRBJ2-7	TRAV1-2	TRAV1-2
34	55.1	2.98	Reactive	CASSPTGQGGWHEQYV	TRBV11-1	TRBJ2-7	CATDARDSNYQLIW	TRBV11-1	TRBJ2-7	TRAV17	TRAV17
35	49.2	2.38	Reactive	CASSFPAEGRAETQYF	TRBV7-9	TRBJ2-5	CLLGGATNKLIF	TRBV7-9	TRBJ2-5	TRAV40	TRAV40
36	96.5	2.26	Reactive	CASSAGLGRNEQFF	TRBV9	TRBJ2-1	CLVGESGAAGNKLTF	TRBV9	TRBJ2-1	TRAV4	TRAV4
37	46.6	2.02	Reactive	CASSQDSGLYYNEQFF	TRBV4-3	TRBJ2-1	CVVTCSNDYKLSF	TRBV4-3	TRBJ2-1	TRAV8-2	TRAV8-2
38	96.3	1.75	Reactive	CASSANRVPFNGYTF	TRBV5-5	TRBJ1-2	CLVGDTNSGYSTLTF	TRBV5-5	TRBJ1-2	TRAV4	TRAV4
39	86.1	1.52	Reactive	CASRPLTGNEQFF	TRBV27	TRBJ2-1	CAMTLYGTASKLTF	TRBV27	TRBJ2-1	TRAV14/DV4	TRAV14/DV4
40	76.4	0.94	Reactive	CASSPPGTSGRSYEQYV	TRBV11-3	TRBJ2-7	CAVDMVTQGGSEKLVF	TRBV11-3	TRBJ2-7	TRAV39	TRAV39
41	96.2	0.91	Reactive	CASRPTSDRHSNQPQHF	TRBV27	TRBJ1-5	CAGAGNAGNNRKLIW	TRBV27	TRBJ1-5	TRAV27	TRAV27
42	78.3	0.9	Reactive	CSARDPRGDHNEQFF	TRBV20-1	TRBJ2-1	CAVRDVGMRF	TRBV20-1	TRBJ2-1	TRAV3	TRAV3
43	9.85	0.86	Reactive	CASSFRSQETQYF	TRBV7-9	TRBJ2-5	CALTDSGYSTLTF	TRBV7-9	TRBJ2-5	TRAV16	TRAV16
44	59.9	0.85	Reactive	CASTKQGLARSTDTQYF	TRBV27	TRBJ2-3	CAMVTGANNLFF	TRBV27	TRBJ2-3	TRAV14/DV4	TRAV14/DV4
45	7.55	0.84	Reactive	CASSPGLYNEQFF	TRBV7-3	TRBJ2-1	CAGYSGGGADGLTF	TRBV7-3	TRBJ2-1	TRAV12-2	TRAV12-2
46	64.2	0.79	Reactive	CASSLVQSSYNEQFF	TRBV7-9	TRBJ2-1	CAVGANQAGTALIF	TRBV7-9	TRBJ2-1	TRAV8-3	TRAV8-3
