# Supplementary material for: Prediction of tumor-reactive T cell receptors from scRNA-seq data for personalized T cell therapy
Source: Nat Biotechnol. 2024 Mar 7;43(1):134–42. doi: 10.1038/s41587-024-02161-y (PMC11738991; doi:10.1038/s41587-024-02161-y)
Supplement: Supplementary file 4 — Source data for Fig. 3i. [file 41587_2024_2161_MOESM4_ESM.csv]

TCR_rank	pct_mTCRb	pct_CD107a	Reactivity	cdr3b	TRBV	TRBJ	cdr3a	TRAV	TRAJ
1	83.39	1.12	Reactive	CASSPGHRNTEAFF	TRBV28	TRBJ1-1	CAMSEDDKIIF	TRAV12-3	TRAJ30
2	29.79	0.82	Reactive	CASKGQGARNSPLHF	TRBV7-2	TRBJ1-6	CAVGAYLRAGSYQLTF	TRAV8-3	TRAJ28
3	72.09	1.14	Reactive	CASSLSTLRYGYTF	TRBV7-8	TRBJ1-2	CALQTGANNLFF	TRAV16	TRAJ36
4	63.09	1.03	Reactive	CASTLHPSGSSYNEQFF	TRBV5-1	TRBJ2-1	CAVNIGDGAQKLVF	TRAV12-2	TRAJ54
5	18.09	1.74	Reactive	CASSEDRFDEQYF	TRBV5-4	TRBJ2-7	CAASERGGADGLTF	TRAV29/DV5	TRAJ45
6	69.69	2.38	Reactive	CASSDFIRTEAFF	TRBV7-9	TRBJ1-1	CAVYTGNQFYF	TRAV12-2	TRAJ49
7	57.89	1.24	Reactive	CASSSSGWPYEQYF	TRBV5-4	TRBJ2-7	CATTKRAAGNKLTF	TRAV27	TRAJ17
